# Supplementary material for: Antibiotic-Induced Immunosuppression—A Focus on Cellular Immunity
Source: Antibiotics (Basel). 2024 Nov 1;13(11):1034. doi: 10.3390/antibiotics13111034 (PMC11591424; doi:10.3390/antibiotics13111034)
Supplement: Supplementary file 1 [file antibiotics-13-01034-s001.zip]

Archive with 1 entries (1 files):
- antibiotics-3205288-supplementary.pdf
